# Supplementary material for: Astaxanthin Sensitizes Low SOD2-Expressing GBM Cell Lines to TRAIL Treatment via Pathway Involving Mitochondrial Membrane Depolarization
Source: Antioxidants (Basel). 2022 Feb 13;11(2):375. doi: 10.3390/antiox11020375 (PMC8869337; doi:10.3390/antiox11020375)
Supplement: Supplementary file 1 [file antioxidants-11-00375-s001.zip]

Archive with 1 entries (1 files):
- antioxidants-1531499-supplementary.pdf
